# Supplementary material for: Three-Dimensional Flower-like MoS2 Nanosheets Grown on Graphite as High-Performance Anode Materials for Fast-Charging Lithium-Ion Batteries
Source: Materials (Basel). 2023 May 27;16(11):4016. doi: 10.3390/ma16114016 (PMC10254478; doi:10.3390/ma16114016)
Supplement: Supplementary file 1 [file materials-16-04016-s001.zip]

Archive with 1 entries (1 files):
- materials-2383181-supplementary.pdf
